# Supplementary material for: Inverse Design of Multi-Wavelength Achromatic Metalens Integrated On-Chip with Planar Waveguide
Source: Nanomaterials (Basel). 2025 Aug 31;15(17):1337. doi: 10.3390/nano15171337 (PMC12430403; doi:10.3390/nano15171337)
Supplement: Supplementary file 1 [file nanomaterials-15-01337-s001.zip]

Archive with 1 entries (1 files):
- nanomaterials-3818804-supplementary.pdf
